# Supplementary material for: Annual Incidence of Dementia from 2003 to 2018 in Metropolitan Seoul, Korea: A Population-Based Study
Source: J Clin Med. 2022 Feb 3;11(3):819. doi: 10.3390/jcm11030819 (PMC8836574; doi:10.3390/jcm11030819)
Supplement: Supplementary file 1 [file jcm-11-00819-s001.zip]

Archive with 3 entries (3 files):
- í+Suppl Table S1.pdf
- í+Suppl Table S2.pdf
- í+Suppl Table S3.pdf
